# Supplementary material for: A comprehensive benchmarking study of protocols and sequencing platforms for 16S rRNA community profiling
Source: BMC Genomics. 2016 Jan 14;17:55. doi: 10.1186/s12864-015-2194-9 (PMC4712552; doi:10.1186/s12864-015-2194-9)
Supplement: Additional file 3 — Figure S3. Error Transition Probabilities for all platforms. (ZIP 34 kb) [file 12864_2015_2194_MOESM3_ESM.zip]

Archive with 7 entries (7 files):
- FigureS3a.pdf
- FigureS3b.pdf
- FigureS3c.pdf
- FigureS3d.pdf
- FigureS3e.pdf
- FigureS3f.pdf
- FigureS3g.pdf
