# Supplementary material for: A comprehensive benchmarking study of protocols and sequencing platforms for 16S rRNA community profiling
Source: BMC Genomics. 2016 Jan 14;17:55. doi: 10.1186/s12864-015-2194-9 (PMC4712552; doi:10.1186/s12864-015-2194-9)
Supplement: Additional file 4 — Figure S4. Impact of platform and region on entropy. (ZIP 16 kb) [file 12864_2015_2194_MOESM4_ESM.zip]

Archive with 3 entries (3 files):
- FigureS4a.pdf
- FigureS4b.pdf
- FigureS4c.pdf
