# Supplementary material for: A comprehensive benchmarking study of protocols and sequencing platforms for 16S rRNA community profiling
Source: BMC Genomics. 2016 Jan 14;17:55. doi: 10.1186/s12864-015-2194-9 (PMC4712552; doi:10.1186/s12864-015-2194-9)
Supplement: Additional file 9 — Figure S9. Impact of PCR cycles on OTUs. (ZIP 43 kb) [file 12864_2015_2194_MOESM9_ESM.zip]

Archive with 4 entries (4 files):
- FigureS9a.pdf
- FigureS9b.pdf
- FigureS9c.pdf
- FigureS9d.pdf
