# Supplementary material for: A comprehensive benchmarking study of protocols and sequencing platforms for 16S rRNA community profiling
Source: BMC Genomics. 2016 Jan 14;17:55. doi: 10.1186/s12864-015-2194-9 (PMC4712552; doi:10.1186/s12864-015-2194-9)
Supplement: Additional file 10 — Figure S10. Heatmap of arc heal species in the EM community. (ZIP 9 kb) [file 12864_2015_2194_MOESM10_ESM.zip]

Archive with 2 entries (2 files):
- FigureS10a.pdf
- FigureS10b.pdf
